# Supplementary material for: Multimodal biometric identification: leveraging convolutional neural network (CNN) architectures and fusion techniques with fingerprint and finger vein data
Source: PeerJ Comput Sci. 2024 Oct 31;10:e2440. doi: 10.7717/peerj-cs.2440 (PMC11623012; doi:10.7717/peerj-cs.2440)
Supplement: Supplemental Information 1 [file peerj-cs-10-2440-s001.py]

import os
import requests
import zipfile
import numpy as np
import cv2
import time
from keras.models import Model
from keras.layers import Input, Dense, Concatenate, GlobalAveragePooling2D
from keras.applications import ResNet50, VGG16, DenseNet121
from keras.optimizers import Adam
from keras.losses import BinaryCrossentropy
from keras.metrics import AUC
from sklearn.metrics import roc_curve, auc, accuracy_score, confusion_matrix
from sklearn.model_selection import train_test_split

# Dataset information
DATASET_INFO = """
NUPT-FPV obtained 840 finger information from 140 volunteers, each finger was collected 20 times (collected in two sessions),
and 33600 fingerprint and finger vein images were obtained. Each subject provided the index, middle, and ring fingers of the left
and right hands. It was collected by Nanjing University of Posts and Telecommunications (NJUPT). Among these subjects, 108 were
males and 32 were females, with an average age of 19.3 years (ranging from 16 to 29 years old). The collection device was placed
on a 1 m high table and subjects were asked to sit within 0.2-0.5 m in front of the device, putting their fingers in multiple times
to ensure data diversity. This dataset is free to use for anyone or any group.
"""

# Print dataset information
print(DATASET_INFO)

# Define a function to download and extract the dataset
def download_and_extract_dataset(url, extract_to='.'):
    local_filename = url.split('/')[-1]
    with requests.get(url, stream=True) as r:
        r.raise_for_status()
        with open(local_filename, 'wb') as f:
            for chunk in r.iter_content(chunk_size=8192):
                f.write(chunk)
    with zipfile.ZipFile(local_filename, 'r') as zip_ref:
        zip_ref.extractall(extract_to)
    os.remove(local_filename)

# Download and extract the dataset
dataset_url = 'https://github.com/REN382333467/NUPT-FPV/archive/refs/heads/main.zip'
download_and_extract_dataset(dataset_url)

# Define a function to preprocess images
def preprocess_image(image_path, target_size=(224, 224), use_clahe=False):
    image = cv2.imread(image_path, cv2.IMREAD_GRAYSCALE)
    image = cv2.resize(image, target_size)
    if use_clahe:
        clahe = cv2.createCLAHE(clipLimit=2.0, tileGridSize=(8, 8))
        image = clahe.apply(image)
    image = image / 255.0  # Normalize pixel values to [0, 1]
    image = np.expand_dims(image, axis=-1)
    return image

# Load and preprocess the dataset
def load_dataset(base_path, use_clahe=False):
    fingerprint_paths = []
    finger_vein_paths = []
    
    for dirpath, _, filenames in os.walk(base_path):
        for filename in filenames:
            if 'fingerprint' in filename:
                fingerprint_paths.append(os.path.join(dirpath, filename))
            elif 'fingervein' in filename:
                finger_vein_paths.append(os.path.join(dirpath, filename))
    
    fingerprints = [preprocess_image(path, use_clahe=use_clahe) for path in fingerprint_paths]
    finger_veins = [preprocess_image(path, use_clahe=use_clahe) for path in finger_vein_paths]
    
    return np.array(fingerprints), np.array(finger_veins)

# Define CNN architectures with Global Average Pooling
def build_cnn_model(base_model, input_shape):
    input_layer = Input(shape=input_shape)
    base_model = base_model(weights=None, include_top=False, input_tensor=input_layer)
    x = GlobalAveragePooling2D()(base_model.output)
    return Model(inputs=input_layer, outputs=x)

input_shape = (224, 224, 1)

# Load dataset paths
fingerprints_clahe, finger_veins_clahe = load_dataset('./NUPT-FPV-main', use_clahe=True)
fingerprints_no_clahe, finger_veins_no_clahe = load_dataset('./NUPT-FPV-main', use_clahe=False)

# Split the dataset
data_splits = train_test_split(fingerprints_clahe, finger_veins_clahe, fingerprints_no_clahe, finger_veins_no_clahe, test_size=0.2, random_state=42)
fingerprints_train_clahe, fingerprints_test_clahe, finger_veins_train_clahe, finger_veins_test_clahe, fingerprints_train_no_clahe, fingerprints_test_no_clahe, finger_veins_train_no_clahe, finger_veins_test_no_clahe = data_splits

# Build CNN models
resnet_model = build_cnn_model(ResNet50, input_shape)
vgg_model = build_cnn_model(VGG16, input_shape)
densenet_model = build_cnn_model(DenseNet121, input_shape)

# Define fusion strategies
def early_fusion_model():
    input_layer = Input(shape=input_shape)
    x = Concatenate()([resnet_model(input_layer), vgg_model(input_layer), densenet_model(input_layer)])
    output = Dense(1, activation='sigmoid')(x)
    return Model(inputs=input_layer, outputs=output)

def late_fusion_model():
    fingerprint_input = Input(shape=input_shape)
    finger_vein_input = Input(shape=input_shape)
    fingerprint_features = Concatenate()([resnet_model(fingerprint_input), vgg_model(fingerprint_input), densenet_model(fingerprint_input)])
    finger_vein_features = Concatenate()([resnet_model(finger_vein_input), vgg_model(finger_vein_input), densenet_model(finger_vein_input)])
    merged = Concatenate()([fingerprint_features, finger_vein_features])
    output = Dense(1, activation='sigmoid')(merged)
    return Model(inputs=[fingerprint_input, finger_vein_input], outputs=output)

def score_level_fusion_model():
    fingerprint_input = Input(shape=input_shape)
    finger_vein_input = Input(shape=input_shape)
    
    fingerprint_score = Dense(1, activation='sigmoid')(Concatenate()([resnet_model(fingerprint_input), vgg_model(fingerprint_input), densenet_model(fingerprint_input)]))
    finger_vein_score = Dense(1, activation='sigmoid')(Concatenate()([resnet_model(finger_vein_input), vgg_model(finger_vein_input), densenet_model(finger_vein_input)]))
    
    combined_score = Concatenate()([fingerprint_score, finger_vein_score])
    final_score = Dense(1, activation='sigmoid')(combined_score)
    
    return Model(inputs=[fingerprint_input, finger_vein_input], outputs=final_score)

# Compile and train the models
def compile_and_train(model, train_data, train_labels, test_data, test_labels):
    model.compile(optimizer=Adam(), loss=BinaryCrossentropy(), metrics=[AUC()])
    start_time = time.time()
    history = model.fit(train_data, train_labels, epochs=10, batch_size=32, validation_data=(test_data, test_labels))
    training_time = (time.time() - start_time) / 3600  # Convert seconds to hours
    return history, training_time

# Evaluate models
def evaluate_model(model, test_data, test_labels):
    predictions = model.predict(test_data).flatten()
    accuracy = accuracy_score(test_labels, predictions.round())
    fpr, tpr, _ = roc_curve(test_labels, predictions)
    roc_auc = auc(fpr, tpr)
    tn, fp, fn, tp = confusion_matrix(test_labels, predictions.round()).ravel()
    sensitivity = tp / (tp + fn)
    specificity = tn / (tn + fp)
    return accuracy, roc_auc, sensitivity, specificity

# Create a dictionary to store results
results = {}

# Function to train and evaluate models
def train_and_evaluate(model_name, fusion_model, fingerprints_train, fingerprints_test, finger_veins_train, finger_veins_test, use_clahe):
    model = fusion_model()
    history, training_time = compile_and_train(model, [fingerprints_train, finger_veins_train], np.ones(len(fingerprints_train)), [fingerprints_test, finger_veins_test], np.ones(len(fingerprints_test)))
    accuracy, auc_roc, sensitivity, specificity = evaluate_model(model, [fingerprints_test, finger_veins_test], np.ones(len(fingerprints_test)))
    model_size = model.count_params() * 4 / (1024 * 1024)  # Assuming 4 bytes per parameter
    eer = (1 - auc_roc) * 100  # Simplified estimation of EER from AUC
    results[f"{model_name}_clahe" if use_clahe else f"{model_name}_no_clahe"] = {
        "Accuracy": accuracy,
        "AUC-ROC": auc_roc,
        "Sensitivity": sensitivity,
        "Specificity": specificity,
        "Training Time (Hours)": training_time,
        "Model Size (MB)": model_size,
        "EER (%)": eer
    }

# Train and evaluate models with and without CLAHE
fusion_models = [
    ("early_fusion", early_fusion_model),
    ("late_fusion", late_fusion_model),
    ("score_level_fusion", score_level_fusion_model)
]

for model_name, fusion_model in fusion_models:
    train_and_evaluate(model_name, fusion_model, fingerprints_train_clahe, fingerprints_test_clahe, finger_veins_train_clahe, finger_veins_test_clahe, use_clahe=True)
    train_and_evaluate(model_name, fusion_model, fingerprints_train_no_clahe, fingerprints_test_no_clahe, finger_veins_train_no_clahe, finger_veins_test_no_clahe, use_clahe=False)

# Print results
for key, value in results.items():
    print(f"Model: {key}")
    for metric, result in value.items():
        print(f"  {metric}: {result}")
