# Supplementary material for: Multimodal biometric identification: leveraging convolutional neural network (CNN) architectures and fusion techniques with fingerprint and finger vein data
Source: PeerJ Comput Sci. 2024 Oct 31;10:e2440. doi: 10.7717/peerj-cs.2440 (PMC11623012; doi:10.7717/peerj-cs.2440)
Supplement: Supplemental Information 2 [file peerj-cs-10-2440-s002.py]

# function to download and extract the dataset
def download_and_extract_dataset(url, extract_to='.'):
    local_filename = url.split('/')[-1]
    with requests.get(url, stream=True) as r:
        r.raise_for_status()
        with open(local_filename, 'wb') as f:
            for chunk in r.iter_content(chunk_size=8192):
                f.write(chunk)
    with zipfile.ZipFile(local_filename, 'r') as zip_ref:
        zip_ref.extractall(extract_to)
    os.remove(local_filename)

# Download and extract the dataset
dataset_url = 'https://github.com/REN382333467/NUPT-FPV/archive/refs/heads/main.zip'
download_and_extract_dataset(dataset_url)
